# Supplementary material for: The dorsal chaetotaxy of Trogolaphysa (Collembola, Paronellidae), with descriptions of two new species from caves in Belize
Source: Zookeys. 2013 Aug 13;(323):35–74. doi: 10.3897/zookeys.323.4950 (PMC3760292; doi:10.3897/zookeys.323.4950)
Supplement: XML Treatment for Trogolaphysa [file zookeys.323.4950-treatment1.xml]

<!DOCTYPE tp:taxon-treatment
  PUBLIC "-//TaxonX//DTD Taxonomic Treatment Publishing DTD v0 20100105//EN" "tax-treatment-NSO.dtd">
<tp:taxon-treatment xmlns:tp="http://www.plazi.org/taxpub"><tp:treatment-meta><mixed-citation publication-type="journal"><person-group><name><surname>Soto-Adames</surname><given-names>Felipe N.</given-names></name><name><surname>Taylor</surname><given-names>Steven J.</given-names></name></person-group><article-title>The dorsal chaetotaxy of <italic>Trogolaphysa</italic> (Collembola, Paronellidae), with descriptions of two new species from caves in Belize</article-title><source>Zookeys</source><day>13</day><month>8</month><year>2013</year><volume>2013</volume><issue>323</issue><fpage>35</fpage><lpage>74</lpage><pub-id pub-id-type="doi">10.3897/zookeys.323.4950</pub-id></mixed-citation></tp:treatment-meta><tp:nomenclature><label>Genus</label><tp:taxon-name>
                        <tp:taxon-name-part taxon-name-part-type="genus">Trogolaphysa</tp:taxon-name-part>
                        <object-id xmlns:xlink="http://www.w3.org/1999/xlink" xlink:type="simple">http://species-id.net/wiki/Trogolaphysa</object-id>
                    </tp:taxon-name><tp:taxon-authority>Mills, 1938 sensu Thibaud and Najt (1988[1989])</tp:taxon-authority></tp:nomenclature><tp:treatment-sec sec-type="Diagnosis"><title>Diagnosis.</title><p><tp:taxon-name>Paronellidae</tp:taxon-name> with finely denticulate scales covering dorsum of head and body, and ventral face of furcula; Ant. 4 sometimes annulated, never subdivided in two; labial seta L2 normal, not reduced; eyes 0-8; EOS present; Abd. 2-4 with 2, 3, 3 bothriothricha; manubrium without spines, dens with 1-2 rows of spines; mucro short, with 3-5 more or less evenly spaced teeth.</p></tp:treatment-sec><tp:treatment-sec sec-type="Remarks"><title>Remarks.</title><p>As currently circumscribed (<xref ref-type="bibr" rid="B41">Thibaud and Najt 1988[1989]</xref>), the absence of a subdivision on Ant. 4 in <italic><tp:taxon-name>Trogolpahysa</tp:taxon-name></italic> is the only character that distinguishes this genus from <italic><tp:taxon-name>Troglopedetes</tp:taxon-name></italic>.</p><p>It is not known if the type species of the genus, <italic><tp:taxon-name>Trogolaphysa maya</tp:taxon-name></italic> Mills, 1938, has EOS, but the presence of this structure in all species discussed below, including the two troglomorphic forms, suggests it is likely also present in that species.</p><!--PageBreak--></tp:treatment-sec><ref-list><ref id="B41"><mixed-citation xmlns:xlink="http://www.w3.org/1999/xlink" xlink:type="simple"><person-group><name name-style="western"><surname>Thibaud</surname><given-names>J-M</given-names></name><name name-style="western"><surname>Najt</surname><given-names>J</given-names></name></person-group> (<year>1988[1989]</year>) <article-title>Collemboles (Insecta) de l’Equateur IV. Paronellidae avec révision de quarter genres.</article-title><source>Bulletin du Museum National d’Histoire Naturelle</source>, <volume-series>4e</volume-series> Serie, 10 sec. A. <volume>4</volume>: <fpage>719</fpage>-<lpage>730</lpage>.</mixed-citation></ref></ref-list></tp:taxon-treatment>
