# Supplementary material for: The dorsal chaetotaxy of Trogolaphysa (Collembola, Paronellidae), with descriptions of two new species from caves in Belize
Source: Zookeys. 2013 Aug 13;(323):35–74. doi: 10.3897/zookeys.323.4950 (PMC3760292; doi:10.3897/zookeys.323.4950)
Supplement: XML Treatment for Trogolaphysa giordanoae [file zookeys.323.4950-treatment2.xml]

<!DOCTYPE tp:taxon-treatment
  PUBLIC "-//TaxonX//DTD Taxonomic Treatment Publishing DTD v0 20100105//EN" "tax-treatment-NSO.dtd">
<tp:taxon-treatment xmlns:tp="http://www.plazi.org/taxpub"><tp:treatment-meta><mixed-citation publication-type="journal"><person-group><name><surname>Soto-Adames</surname><given-names>Felipe N.</given-names></name><name><surname>Taylor</surname><given-names>Steven J.</given-names></name></person-group><article-title>The dorsal chaetotaxy of <italic>Trogolaphysa</italic> (Collembola, Paronellidae), with descriptions of two new species from caves in Belize</article-title><source>Zookeys</source><day>13</day><month>8</month><year>2013</year><volume>2013</volume><issue>323</issue><fpage>35</fpage><lpage>74</lpage><pub-id pub-id-type="doi">10.3897/zookeys.323.4950</pub-id></mixed-citation></tp:treatment-meta><tp:nomenclature><tp:taxon-name>
                        <tp:taxon-name-part taxon-name-part-type="genus">Trogolaphysa</tp:taxon-name-part>
                        <tp:taxon-name-part taxon-name-part-type="species">giordanoae</tp:taxon-name-part>
                        <object-id xmlns:xlink="http://www.w3.org/1999/xlink" xlink:type="simple">http://zoobank.org/3C37791A-056D-496F-87E2-58D72A355B4B</object-id>
                        <object-id xmlns:xlink="http://www.w3.org/1999/xlink" xlink:type="simple">http://species-id.net/wiki/Trogolaphysa_giordanoae</object-id>
                    </tp:taxon-name><tp:taxon-authority>Soto-Adames &amp; Taylor</tp:taxon-authority><tp:taxon-status xmlns:xlink="http://www.w3.org/1999/xlink" xlink:type="simple">sp. n.</tp:taxon-status><xref ref-type="fig" rid="F1">Figs 1</xref><xref ref-type="fig" rid="F5">–21</xref><xref ref-type="fig" rid="F6">; Figs 22</xref><xref ref-type="fig" rid="F7">–23 (habitat)</xref></tp:nomenclature><tp:treatment-sec sec-type="Type locality"><title>Type locality.</title><p>BELIZE: Toledo District: 29 km WNW of Punta Gorda, Blue Creek Cave, Hokeb Ha entrance, 11.IV.2011, SJT, MES, JJ, CMS, GBH &amp; RS, coll.</p><p><bold>Type material</bold>:Holotype, female on microscope slide preparation, INHS Collection Number 579,406; Paratypes: BELIZE: Toledo District: 29 km WNW of Punta Gorda, Blue Creek Cave, Hokeb Ha entrance, 11.IV.2011, (3 in alcohol), SJT, MES, JJ, CMS, GBH &amp; RS, coll.; 37 km WNW of Punta Gorda, cave near Pueblo Creek Cave, 16.IV.2011, (4 in alcohol-one headless), MES, JKK, CMS, GBH &amp; GeC, coll.; 28 km NNW of Punta Gorda, Tiger Cave, 9.IV.2012, (1 on slide, 33 in alcohol), SJT, MES, JJ, CMS, GBH, BKK &amp; GaC, coll.; 28 km NNW of Punta Gorda, Bat Cave, 10.IV.2011, (2 on slides, 29 in alcohol—some in poor condition, one headless), SJT, MES, JJ, CMS &amp; GBH, coll.; 31 km WNW of Punta Gorda, Okebal Ha, 14.IV.2011, (3 on slides, 16 in alcohol), SJT, MES, JJ, CMS, GBH, BKK &amp; RS, coll.</p></tp:treatment-sec><tp:treatment-sec sec-type="Diagnosis"><title>Diagnosis.</title><!--PageBreak--><!--PageBreak--><p><italic><tp:taxon-name>Trogolaphysa giordanoae</tp:taxon-name></italic> sp. n. is unique among species with 6–8 eyes in having 5 dorsal head macrochaetae, 3 metathoracic macrochaetae and 4 inner macrochaetae on Abd. 4. Among species with known dorsal chaetotaxy, the new species is most similar to <italic><tp:taxon-name>Trogolaphysa riopedrensis</tp:taxon-name></italic>, but the two species are easily distinguished by the combination of characters given above and by the presence of a relatively shorter mucro in the new species (<xref ref-type="table" rid="T2">Table 2</xref>). Additional diagnostic characters distinguishing the new species from all other New World <italic><tp:taxon-name>Trogolaphysa</tp:taxon-name></italic> with 6–8 eyes and capitate/spatulate tenent hair are presented in <xref ref-type="table" rid="T2">Table 2</xref>. Among the species described before the introduction of chaetotaxy, the new species is most similar to <italic><tp:taxon-name>Trogolaphysa distinguenda</tp:taxon-name></italic> (Denis, 1931), but the two species can be separated by the presence of a relatively long mucro with 5 teeth in <italic>distinguenda</italic>, and a 4-toothed short mucro in <italic><tp:taxon-name>Trogolaphysa giordanoae</tp:taxon-name></italic> sp. n. <italic><tp:taxon-name>Trogolaphysa belizeana</tp:taxon-name></italic> is the only other New World <italic><tp:taxon-name>Trogolaphysa</tp:taxon-name></italic> with 3 metathoracic macrochaetae. However, <italic><tp:taxon-name>Trogolaphysa belizeana</tp:taxon-name></italic> is a troglobiont (<italic>sensu</italic> <xref ref-type="bibr" rid="B34">Sket 2008</xref>, <xref ref-type="bibr" rid="B6">Culver and Pipan 2009</xref>)—blind, with long antennae and modified ungues.</p><table-wrap id="T2" position="float" orientation="portrait"><label>Table 2.</label><caption><p>Diagnostic table for species of <italic><tp:taxon-name>Trogolaphysa</tp:taxon-name></italic> with 6–8 eyes and capitate or spatulate tenent hair.</p></caption><table><tbody><tr><th rowspan="1" colspan="1"><bold>Species</bold></th><th rowspan="1" colspan="1"><bold>Mucronal teeth</bold></th><th rowspan="1" colspan="1"><bold>Mucro length/ Width dens apex</bold></th><th rowspan="1" colspan="1"><bold>Inner ungual teeth</bold></th><th rowspan="1" colspan="1"><bold>Dorsal head macrochaetae</bold></th><th rowspan="1" colspan="1"><bold>Th. 2 Macrochaetae</bold></th><th rowspan="1" colspan="1"><bold>Th. 3 Macrochaetae</bold></th><th rowspan="1" colspan="1"><bold>Abd. 4 Inner large macrochaetae</bold></th></tr><tr><td rowspan="1" colspan="1"><italic><tp:taxon-name>Trogolaphysa giordanoae</tp:taxon-name></italic> sp. n.</td><td rowspan="1" colspan="1">4</td><td rowspan="1" colspan="1">1.8</td><td rowspan="1" colspan="1">4</td><td rowspan="1" colspan="1">5</td><td rowspan="1" colspan="1">7</td><td rowspan="1" colspan="1">3</td><td rowspan="1" colspan="1">4</td></tr><tr><td rowspan="1" colspan="1"><italic><tp:taxon-name>Trogolaphysa riopedrensis</tp:taxon-name></italic></td><td rowspan="1" colspan="1">4</td><td rowspan="1" colspan="1">2.9</td><td rowspan="1" colspan="1">4</td><td rowspan="1" colspan="1">7</td><td rowspan="1" colspan="1">7</td><td rowspan="1" colspan="1">0</td><td rowspan="1" colspan="1">4</td></tr><tr><td rowspan="1" colspan="1"><italic><tp:taxon-name>Trogolaphysa geminata</tp:taxon-name></italic></td><td rowspan="1" colspan="1">4</td><td rowspan="1" colspan="1">2.2</td><td rowspan="1" colspan="1">4</td><td rowspan="1" colspan="1">6</td><td rowspan="1" colspan="1">7</td><td rowspan="1" colspan="1">0</td><td rowspan="1" colspan="1">3</td></tr><tr><td rowspan="1" colspan="1"><italic><tp:taxon-name>Trogolaphysa jataca</tp:taxon-name></italic></td><td rowspan="1" colspan="1">4</td><td rowspan="1" colspan="1">2.9</td><td rowspan="1" colspan="1">4</td><td rowspan="1" colspan="1">7</td><td rowspan="1" colspan="1">7</td><td rowspan="1" colspan="1">0</td><td rowspan="1" colspan="1">3</td></tr><tr><td rowspan="1" colspan="1"><italic><tp:taxon-name>Trogolaphysa carpenteri</tp:taxon-name></italic> <xref ref-type="table-fn" rid="TN1">†</xref></td><td rowspan="1" colspan="1">4</td><td rowspan="1" colspan="1">3.5</td><td rowspan="1" colspan="1">3</td><td rowspan="1" colspan="1">2</td><td rowspan="1" colspan="1">0</td><td rowspan="1" colspan="1">0</td><td rowspan="1" colspan="1">0</td></tr><tr><td rowspan="1" colspan="1"><italic><tp:taxon-name>Trogolaphysa relicta</tp:taxon-name></italic></td><td rowspan="1" colspan="1">4</td><td rowspan="1" colspan="1">2.7</td><td rowspan="1" colspan="1">3</td><td rowspan="1" colspan="1">0</td><td rowspan="1" colspan="1">0</td><td rowspan="1" colspan="1">0</td><td rowspan="1" colspan="1">0</td></tr><tr><td rowspan="1" colspan="1"><italic><tp:taxon-name>Trogolaphysa subterranea</tp:taxon-name></italic></td><td rowspan="1" colspan="1">4</td><td rowspan="1" colspan="1">2.7</td><td rowspan="1" colspan="1">3</td><td rowspan="1" colspan="1">3</td><td rowspan="1" colspan="1">7</td><td rowspan="1" colspan="1">0</td><td rowspan="1" colspan="1">3</td></tr><tr><td rowspan="1" colspan="1"><italic><tp:taxon-name>Trogolaphysa cotopaxiana</tp:taxon-name></italic></td><td rowspan="1" colspan="1">5</td><td rowspan="1" colspan="1">3.6</td><td rowspan="1" colspan="1">4</td><td rowspan="1" colspan="1">2</td><td rowspan="1" colspan="1">3</td><td rowspan="1" colspan="1">0</td><td rowspan="1" colspan="1">3</td></tr><tr><td rowspan="1" colspan="1"><italic><tp:taxon-name>Trogolaphysa distinguenda</tp:taxon-name></italic></td><td rowspan="1" colspan="1">5</td><td rowspan="1" colspan="1">3.3</td><td rowspan="1" colspan="1">4</td><td rowspan="1" colspan="1">?</td><td rowspan="1" colspan="1">?</td><td rowspan="1" colspan="1">?</td><td rowspan="1" colspan="1">?</td></tr></tbody></table><table-wrap-foot><fn id="TN1"><p>† Most characters based on <xref ref-type="bibr" rid="B45">Yoshii (1988)</xref>.</p></fn></table-wrap-foot></table-wrap></tp:treatment-sec><tp:treatment-sec sec-type="Description"><title>Description.</title><p><bold>Size.</bold> Body length up to 2.1 mm.</p><p><bold>Color.</bold> Pattern, if any, obscured by green dye present in the alcohol in which specimens were preserved (<xref ref-type="fig" rid="F1">Fig. 1</xref>).</p><fig id="F1" position="float" orientation="portrait"><label>Figure 1.</label><caption><p><italic><tp:taxon-name>Trogolaphysa giordanoae</tp:taxon-name></italic> sp. n. habitus, scale=0.5 mm.</p></caption><graphic xmlns:xlink="http://www.w3.org/1999/xlink" xlink:href="ZooKeys-323-035-g001.jpg" position="float" orientation="portrait" xlink:type="simple"/></fig><p><bold>Scale distribution.</bold> Scales dark brown, present on Ant. 1-2 and base of Ant. 3, more abundant on dorsal face than on ventral face of segment. Scales absent from ventral tube, legs and dorsal face of manubrium.</p><p><bold>Head.</bold> Antenna/cephalic diagonal ratio 2.0–2.5 (<xref ref-type="fig" rid="F1">Fig. 1</xref>). Apical bulb of Ant. 4 absent; subapical sensillum capitate (<xref ref-type="fig" rid="F2">Fig. 2</xref>), fully contained in circular depression; guard sensillum absent. Sense organ of Ant. 3 (<xref ref-type="fig" rid="F2">Fig. 3</xref>) with sensilla 1 and 4 acumi<!--PageBreak-->nate, thin-walled and translucent; sensillum 5 acuminate, dark (light dense), shorter than 1 and 4; sensilla 2–3 wide, leaf-like, resting in shallow grooves. Eyes 6+6 (<xref ref-type="fig" rid="F2">Fig. 4</xref>), chaetotaxy of eyepatch well with 4, sometimes 6 ciliate setae, and 1 seta posterior to eye F. Head dorsally with 5 macrochaetae (A0, A2, M3, Pa5 and Pm3 — <xref ref-type="fig" rid="F2">Figs 4–5</xref>). Series M with 2 setae (M3–4); series S with 5 setae (S1–5); seta M0 seen only in one individual; S0 absent. Prelabral setae serrate (<xref ref-type="fig" rid="F2">Fig. 6</xref>). Labral setae smooth: setae in rows A and C subequal; seta B2 distinctly shorter than setae B0 and B1 (<xref ref-type="fig" rid="F2">Fig. 7</xref>). Distal margin of labrum with 1+1 medial hooks, papillae absent (<xref ref-type="fig" rid="F2">Fig. 8</xref>). Apical and subapical setae of maxillary palp smooth; sublobular plate with 2 seta-like appendages. Lateral process of labial papilla E weakly bent dorsally, barely reaching apex of papilla (<xref ref-type="fig" rid="F2">Fig. 9</xref>). Labial triangle setae as <underline>M1M2rEL1–2</underline>A1–5 (<xref ref-type="fig" rid="F2">Fig. 10</xref>); r short, stout and sparsely ciliate; L1 inserted close to E and distant from L2 when compared to other entomobryoids (<xref ref-type="fig" rid="F3">Fig. 11</xref>). Postlabium covered by setae and scales, all postlabial setae ciliate, modified setae absent. Columns ICELO with 42221 setae (<xref ref-type="fig" rid="F3">Fig. 11</xref>): col<!--PageBreak-->umn I with posterior seta detached from main group and much longer than anterior setae. Ventral cervical setae usually 8+8.</p><fig id="F2" position="float" orientation="portrait"><label>Figures 2–10.</label><caption><p><italic><tp:taxon-name>Trogolaphysa giordanoae</tp:taxon-name></italic> sp. n., circles are macrochaetae, filled circles are ciliate microchaetae<bold>2</bold> Antennal segment 4, subapical sensillum <bold>3</bold> Antennal segment 3, sense organ <bold>4</bold> Eyepatch and associated setae, <bold>5</bold> Head dorsal chaetotaxy, line represents dorsal sulcus <bold>6</bold> Prelabral seta <bold>7</bold> Labral row B setae <bold>8</bold> Distal margin of labrum <bold>9</bold> Labial papilla E <bold>10</bold> Posterior setae of labial triangle.</p></caption><graphic xmlns:xlink="http://www.w3.org/1999/xlink" xlink:href="ZooKeys-323-035-g002.jpg" position="float" orientation="portrait" xlink:type="simple"/></fig><fig id="F3" position="float" orientation="portrait"><label>Figures 11–13.</label><caption><p><italic><tp:taxon-name>Trogolaphysa giordanoae</tp:taxon-name></italic> sp. n. <bold>11</bold> Postlabium, circles are ciliate setae, filled circles are smooth setae, arrows point at ventral cervical setae <bold>12</bold> Mesothorax, dorsal chaetotaxy, circles are macrochaetae, filled circles are microchaetae <bold>13</bold> Metathorax, dorsal chaetotaxy, circles are macrochaetae, filled circles are microchaetae, seta a6 present but not shown.</p></caption><graphic xmlns:xlink="http://www.w3.org/1999/xlink" xlink:href="ZooKeys-323-035-g003.jpg" position="float" orientation="portrait" xlink:type="simple"/></fig><p><bold>Body.</bold> Mesothoracic hood not developed. Complete dorsal macrochaetae as 32/73/0245+0+9. Mesothorax with 1 anterior (a5) and 6 posterior (p3 complex) macrochaetae arranged as is typical for genus (<xref ref-type="fig" rid="F3">Fig. 12</xref>); microchaetae m2, m4, p1, p2, p4, p5 and p6 present. Inner chaetotaxy of metathorax with 3 macro- and 1 microchaetae (<xref ref-type="fig" rid="F3">Fig. 13</xref>). First abdominal segment with 1 anterior (a6) and 4 posterior setae arranged in a single row (<xref ref-type="fig" rid="F4">Fig. 14</xref>). Second abdominal segment (<xref ref-type="fig" rid="F4">Fig. 15</xref>) inner bothriotrix with 3 fan-shaped setae, one microsensillum and macrochaeta m3; outer bothriotrix with 3 fan-shaped setae and macrochaeta m5; setae a6, m6 and p5 present. Third abdominal segment (<xref ref-type="fig" rid="F4">Fig. 16</xref>) inner bothriotrix complex with 2 fan-shaped setae, 1 sensillum, and macrochaeta m3; external bothriotricha with 7 fan-shaped setae, and macrochaetae am6, pm6 and p6; sensillum d2 present, inserted near pm6. Fourth abdominal segment with 5 inner and 9 outer macrochaetae (<xref ref-type="fig" rid="F5">Fig. 17</xref>): large inner macrochaetae A4, A5, B4, and B5 present; B6 a small macrochaeta; <!--PageBreak-->large outer macrochaetae D3, E2, E3, F1, F2, and F3 present; macrochaetae E4, F4 and one other seta probably homologous to Fe4, small. Anterior and medial bothriotricha with 7 and 3 fan-shaped supplementary setae, respectively. Posterior bothriotrix, corresponding to D4, without associated supplementary setae. Posterior setae 19–21+19–21. Intersegmental membrane between Abd. 4–5 with 4–10 lenticular organs (as in <italic><tp:taxon-name>Trogolaphysa riopedrensis</tp:taxon-name></italic>, <xref ref-type="fig" rid="F19">Fig. 60</xref>).</p><fig id="F4" position="float" orientation="portrait"><label>Figures 14–16.</label><caption><p><italic><tp:taxon-name>Trogolaphysa giordanoae</tp:taxon-name></italic> sp. n. Dorsal chaetotaxy of abdominal segments 1–3, triangles are fan-shaped setae, circles are macrochaetae, filled are circles ciliate microchaeta<bold>14</bold> First abdominal segment <bold>15</bold> Second abdominal segment <bold>16</bold> Third abdominal segment.</p></caption><graphic xmlns:xlink="http://www.w3.org/1999/xlink" xlink:href="ZooKeys-323-035-g004.jpg" position="float" orientation="portrait" xlink:type="simple"/></fig><p><bold>Legs.</bold> Trochanteral organ with up to 36 setae. Metathoracic claw complex as in <xref ref-type="fig" rid="F5">Fig. 18</xref>. Tenent hair weakly spatulate. Smooth posterior setae on metathoracic legs 0.76× as long as unguiculus. Unguis with 4 inner teeth: 1 basal tooth sometimes ap<!--PageBreak-->pearing slightly larger than other, both paired teeth ending near middle of inner edge; proximal unpaired tooth as large as basal paired teeth, ending on distal half of inner edge; distal unpaired tooth smallest of all inner teeth and ending on distal fourth of inner edge. Outer tooth ending on basal quarter of outer ungual edge. Unguiculus lanceolate, with outer margin serrate.</p><fig id="F5" position="float" orientation="portrait"><label>Figures 17–21.</label><caption><p><italic><tp:taxon-name>Trogolaphysa giordanoae</tp:taxon-name></italic> sp. n. <bold>17</bold> Fourth abdominal segment dorsal chaetotaxy, diameter of circle is approximately proportional to size of macrochaeta <bold>18</bold> Metathoracic claw complex <bold>19</bold> Dens basal spine, outer row <bold>20</bold> Dens basal spine, inner row <bold>21</bold> Mucro.</p></caption><graphic xmlns:xlink="http://www.w3.org/1999/xlink" xlink:href="ZooKeys-323-035-g005.jpg" position="float" orientation="portrait" xlink:type="simple"/></fig><p><bold>Ventral tube</bold>. Anterior face with 3+3 or 4+4 distal macrochaetae; lateral and posterior setae not seen clearly.</p><p><bold>Furcula</bold>. Dens with 2 rows of ciliate spines: inner row with 35–42 spines; outer row with 25–28 spines. Basal outer spines longest (<xref ref-type="fig" rid="F5">Figs 19–20</xref>). Mucro with 4 short, stout teeth (<xref ref-type="fig" rid="F5">Fig. 21</xref>), ratio mucro length/width of dens tip 1.2–1.8×; basal outer tooth reaches to at least half length of basal inner tooth.</p></tp:treatment-sec><tp:treatment-sec sec-type="Etymology"><title>Etymology.</title><p>This species is dedicated to Rosanna Giordano, the senior author’s wife, for her years of support and contributions to science.</p></tp:treatment-sec><tp:treatment-sec sec-type="Distribution"><title>Distribution.</title><p>The species is known only fromBelize</p></tp:treatment-sec><tp:treatment-sec sec-type="Habitat"><title>Habitat.</title><p><italic><tp:taxon-name>Trogolaphysa giordanoae</tp:taxon-name></italic> sp. n. is a guanophile, recorded from entrance, twilight (<xref ref-type="fig" rid="F6">Fig. 22</xref>) and dark zones of caves (6.7, 53.3 &amp; 40.0 % of 15 collections, respectively), often in association with fruit bat or other guano (<xref ref-type="fig" rid="F7">Fig. 23</xref>) (noted for 40% of 15 collections). It was commonly found on the floor of caves (76.9% of 13 collections where position was noted), but also on cave walls (23.1% of 13 collections where position was noted).</p><fig id="F6" position="float" orientation="portrait"><label>Figure 22.</label><caption><p><italic><tp:taxon-name>Trogolaphysa giordanoae</tp:taxon-name></italic> sp. n. paratype habitat Okebal Ha entrance/twilight zone. Specimens were collected from a small pile of fruit bat guano near the researchers in the foreground, below a bat roost site. Sample site was much darker than it appears in this enhanced image. Photo courtesy of MES.</p></caption><graphic xmlns:xlink="http://www.w3.org/1999/xlink" xlink:href="ZooKeys-323-035-g006.jpg" position="float" orientation="portrait" xlink:type="simple"/></fig><fig id="F7" position="float" orientation="portrait"><label>Figure 23.</label><caption><p><italic><tp:taxon-name>Trogolaphysa giordanoae</tp:taxon-name></italic> sp. n. on old feces in Tiger Cave. Photo courtesy of GBH.</p></caption><graphic xmlns:xlink="http://www.w3.org/1999/xlink" xlink:href="ZooKeys-323-035-g007.jpg" position="float" orientation="portrait" xlink:type="simple"/></fig><!--PageBreak--></tp:treatment-sec><tp:treatment-sec><!--Section generated to contain objects referenced in tp:taxon-treatment.--><fig id="F19" position="float" orientation="portrait"><label>Figures 59, 60.</label><caption><p><italic><tp:taxon-name>Trogolaphysa riopedrensis</tp:taxon-name></italic> <bold>59</bold> Chaetotaxy of first abdominal segment <bold>60</bold> Complete chaetotaxy of fourth abdominal segment, arrows identify the lenticular organs.</p></caption><graphic xmlns:xlink="http://www.w3.org/1999/xlink" xlink:href="ZooKeys-323-035-g019.jpg" position="float" orientation="portrait" xlink:type="simple"/></fig></tp:treatment-sec><ref-list><ref id="B45"><mixed-citation xmlns:xlink="http://www.w3.org/1999/xlink" xlink:type="simple"><person-group><name name-style="western"><surname>Yoshii</surname><given-names>R</given-names></name></person-group> (<year>1988</year>) <article-title>Paronellid Collembola from caves of Central and South America collected by P. Strinati.</article-title><source>Revue suisse Zoologie</source><volume>95</volume>(<issue>2</issue>): <fpage>449</fpage>-<lpage>459</lpage>.</mixed-citation></ref><ref id="B34"><mixed-citation xmlns:xlink="http://www.w3.org/1999/xlink" xlink:type="simple"><person-group><name name-style="western"><surname>Sket</surname><given-names>B</given-names></name></person-group> (<year>2008</year>) <article-title>Can we agree on ecological classifications of subterranean animals?</article-title><source>Journal of Natural History</source><volume>42</volume>(<issue>21–22</issue>): <fpage>1549</fpage>–<lpage>1563</lpage>. doi: <ext-link ext-link-type="uri" xlink:href="http://dx.doi.org/10.1080/00222930801995762" xlink:type="simple">10.1080/00222930801995762</ext-link></mixed-citation></ref><ref id="B6"><mixed-citation xmlns:xlink="http://www.w3.org/1999/xlink" xlink:type="simple"><person-group><name name-style="western"><surname>Culver</surname><given-names>DC</given-names></name><name name-style="western"><surname>Pipan</surname><given-names>T</given-names></name></person-group> (<year>2009</year>) <article-title>The biology of caves and other subterranean habitats.</article-title><publisher-name>Oxford University Press</publisher-name>, <lpage>254</lpage> pp.</mixed-citation></ref></ref-list></tp:taxon-treatment>
