# Supplementary material for: The dorsal chaetotaxy of Trogolaphysa (Collembola, Paronellidae), with descriptions of two new species from caves in Belize
Source: Zookeys. 2013 Aug 13;(323):35–74. doi: 10.3897/zookeys.323.4950 (PMC3760292; doi:10.3897/zookeys.323.4950)
Supplement: XML Treatment for Trogolaphysa jacobyi [file zookeys.323.4950-treatment3.xml]

<!DOCTYPE tp:taxon-treatment
  PUBLIC "-//TaxonX//DTD Taxonomic Treatment Publishing DTD v0 20100105//EN" "tax-treatment-NSO.dtd">
<tp:taxon-treatment xmlns:tp="http://www.plazi.org/taxpub"><tp:treatment-meta><mixed-citation publication-type="journal"><person-group><name><surname>Soto-Adames</surname><given-names>Felipe N.</given-names></name><name><surname>Taylor</surname><given-names>Steven J.</given-names></name></person-group><article-title>The dorsal chaetotaxy of <italic>Trogolaphysa</italic> (Collembola, Paronellidae), with descriptions of two new species from caves in Belize</article-title><source>Zookeys</source><day>13</day><month>8</month><year>2013</year><volume>2013</volume><issue>323</issue><fpage>35</fpage><lpage>74</lpage><pub-id pub-id-type="doi">10.3897/zookeys.323.4950</pub-id></mixed-citation></tp:treatment-meta><tp:nomenclature><tp:taxon-name>
                        <tp:taxon-name-part taxon-name-part-type="genus">Trogolaphysa</tp:taxon-name-part>
                        <tp:taxon-name-part taxon-name-part-type="species">jacobyi</tp:taxon-name-part>
                        <object-id xmlns:xlink="http://www.w3.org/1999/xlink" xlink:type="simple">http://zoobank.org/5F865EE9-B5E0-4844-8482-902F8E9EA2B2</object-id>
                        <object-id xmlns:xlink="http://www.w3.org/1999/xlink" xlink:type="simple">http://species-id.net/wiki/Trogolaphysa_jacobyi</object-id>
                    </tp:taxon-name><tp:taxon-authority>Soto-Adames &amp; Taylor</tp:taxon-authority><tp:taxon-status xmlns:xlink="http://www.w3.org/1999/xlink" xlink:type="simple">sp. n.</tp:taxon-status><xref ref-type="fig" rid="F8">Figs 24</xref><xref ref-type="fig" rid="F13">–43</xref><xref ref-type="fig" rid="F14">; Fig. 44 (habitat)</xref></tp:nomenclature><tp:treatment-sec sec-type="Type locality"><title>Type locality.</title><p>BELIZE: Toledo District: 32 km WNW of Punta Gorda, Yok Balum Cave, 13.IV.2012, SJT, MES, JJ, CMS, GBH &amp; AC, coll.</p></tp:treatment-sec><tp:treatment-sec sec-type="Type material"><title>Type material.</title><p>Holotype, female on microscope slide preparation, INHS collection number 579,407; BELIZE: Toledo District: 32 km WNW of Punta Gorda, Yok Balum Cave, 13.IV.2012, SJT, MES, JJ, CMS, GBH &amp; AC, coll.; Paratypes: BELZE: Toledo District: 32 km WNW of Punta Gorda, Yok Balum Cave, 13.IV.2012, (2 adults &amp; 1 juvenile on slides, 3 adults or subadults &amp; 3 juveniles in alcohol), SJT, MES, JJ, CMS, GBH &amp; AC, coll.; 37 km WNW of Punta Gorda, cave near Pueblo Creek Cave, 16.IV.2011, (1 adult on slide—without legs), MES, JKK, CMS, GBH &amp; GeC, coll.</p></tp:treatment-sec><tp:treatment-sec sec-type="Diagnosis"><title>Diagnosis.</title><p><italic><tp:taxon-name>Trogolaphysa jacobyi</tp:taxon-name></italic> sp. n. is the only member of the genus that is blind, has 3-toothed mucro and unguis, and has a single macrochaeta on the metathorax. <italic><tp:taxon-name>Trogolaphysa belizeana</tp:taxon-name></italic> is the only other New World <italic><tp:taxon-name>Trogolaphysa</tp:taxon-name></italic> lacking eyes and having a 3-toothed mucro, but it differs from <italic><tp:taxon-name>Trogolaphysa jacobyi</tp:taxon-name></italic> sp. n. in having 3 metathoracic macrochaetae (1 in <italic><tp:taxon-name>Trogolaphysa jacobyi</tp:taxon-name></italic> sp. n.), in the arrangement and identity of inner macrochaetae on Abd. 4 (cf. <xref ref-type="fig" rid="F13">Figs 38</xref>, <xref ref-type="fig" rid="F15">49</xref> see discussion below), in having few postlabial scales (absent in <italic><tp:taxon-name>Trogolaphysa jacobyi</tp:taxon-name></italic> sp. n.) and setae (many in <italic><tp:taxon-name>Trogolaphysa jacobyi</tp:taxon-name></italic> sp. n., cf. <xref ref-type="fig" rid="F11">Figs 30</xref>, <xref ref-type="fig" rid="F15">46</xref>), in the presence of sensillum d2 on Abd. 3 (absent in <italic><tp:taxon-name>Trogolaphysa jacobyi</tp:taxon-name></italic> sp. n.), in the absence of unpaired ungual teeth (1 tooth in <italic><tp:taxon-name>Trogolaphysa jacobyi</tp:taxon-name></italic> sp. n.) and in having a typical lanceolate unguiculus (basally swollen in <italic><tp:taxon-name>Trogolaphysa jacobyi</tp:taxon-name></italic> sp. n.). <xref ref-type="table" rid="T3">Table 3</xref> provides a list of characters that distinguish <italic><tp:taxon-name>Trogolaphysa jacobyi</tp:taxon-name></italic> sp. n. from all other New World <italic><tp:taxon-name>Trogolaphysa</tp:taxon-name></italic> lacking eyes and having paired basal ungual teeth inserted near the basal fourth of the inner edge.</p><table-wrap id="T3" position="float" orientation="portrait"><label>Table 3.</label><caption><p>Diagnostic table for blind species of <italic><tp:taxon-name>Trogolaphysa</tp:taxon-name></italic> with basal paired ungual teeth originating on basal fourth of inner edge of claw.</p></caption><table><tbody><tr><th rowspan="1" colspan="1"><bold>Species</bold></th><th rowspan="1" colspan="1"><bold>Mucronal teeth</bold></th><th rowspan="1" colspan="1"><bold>Inner ungual teeth</bold></th><th rowspan="1" colspan="1"><bold>Unguiculus shape</bold></th><th rowspan="1" colspan="1"><bold>Mesothorax macrochaetae</bold></th><th rowspan="1" colspan="1"><bold>Metathorax macrochaetae</bold></th><th rowspan="1" colspan="1"><bold>4<sup>th</sup> Abdominal segment large inner macrochaetae</bold></th></tr><tr><td rowspan="1" colspan="1"><italic><tp:taxon-name>Trogolaphysa jacobyi</tp:taxon-name></italic> sp. n.</td><td rowspan="1" colspan="1">3</td><td rowspan="1" colspan="1">3</td><td rowspan="1" colspan="1">basally swollen</td><td rowspan="1" colspan="1">4</td><td rowspan="1" colspan="1">1</td><td rowspan="1" colspan="1">A5, B4, B5</td></tr><tr><td rowspan="1" colspan="1"><italic><tp:taxon-name>Trogolaphysa belizeana</tp:taxon-name></italic></td><td rowspan="1" colspan="1">3</td><td rowspan="1" colspan="1">2</td><td rowspan="1" colspan="1">lanceolate</td><td rowspan="1" colspan="1">4</td><td rowspan="1" colspan="1">3</td><td rowspan="1" colspan="1">A4, A5, B5</td></tr><tr><td rowspan="1" colspan="1"><italic><tp:taxon-name>Trogolaphysa haitica</tp:taxon-name></italic></td><td rowspan="1" colspan="1">4</td><td rowspan="1" colspan="1">2</td><td rowspan="1" colspan="1">lanceolate</td><td rowspan="1" colspan="1">0</td><td rowspan="1" colspan="1">0</td><td rowspan="1" colspan="1">0</td></tr><tr><td rowspan="1" colspan="1"><italic><tp:taxon-name>Trogolaphysa ecuatoriana</tp:taxon-name></italic></td><td rowspan="1" colspan="1">5</td><td rowspan="1" colspan="1">2</td><td rowspan="1" colspan="1">basally swollen</td><td rowspan="1" colspan="1">0</td><td rowspan="1" colspan="1">0</td><td rowspan="1" colspan="1">0</td></tr><tr><td rowspan="1" colspan="1"><italic><tp:taxon-name>Trogolaphysa bessoni</tp:taxon-name></italic></td><td rowspan="1" colspan="1">5</td><td rowspan="1" colspan="1">2</td><td rowspan="1" colspan="1">basally swollen</td><td rowspan="1" colspan="1">3</td><td rowspan="1" colspan="1">0</td><td rowspan="1" colspan="1">apparently&lt;br/&gt; A5, B4, B5</td></tr></tbody></table></table-wrap></tp:treatment-sec><tp:treatment-sec sec-type="Description"><title>Description.</title><p><bold>Size.</bold> Body length up to 2.0 mm.</p><p><bold>Color.</bold> Living specimens yellowish, with pigment only on a small eyepatch and mesothorax (<xref ref-type="fig" rid="F8">Fig. 24</xref>). Specimens in alcohol white, without trace of pigment.</p><fig id="F8" position="float" orientation="portrait"><label>Figure 24.</label><caption><p><italic><tp:taxon-name>Trogolaphysa jacobyi</tp:taxon-name></italic> sp. n. habitus, photographed in Yok Balum Cave.</p></caption><graphic xmlns:xlink="http://www.w3.org/1999/xlink" xlink:href="ZooKeys-323-035-g008.jpg" position="float" orientation="portrait" xlink:type="simple"/></fig><!--PageBreak--><p><bold>Scale distribution.</bold> Scales transparent, present on Ant. 1–2. Scales absent from postlabial region of head, ventral tube, legs and dorsal face of manubrium.</p><p><bold>Head.</bold> Antenna/cephalic diagonal ratio up to 5.8 (<xref ref-type="fig" rid="F8">Fig. 24</xref>). Fourth antennomere with incomplete but clear constriction near middle, with many shallow whorls of setae (<xref ref-type="fig" rid="F9">Fig. 25</xref>); apical bulb absent; subapical sensillum not seen. Sense organ of Ant. 3 with sensilla 1 and 4 short, acuminate, thin-walled and translucent; sensillum 5 acuminate, dark and shorter than 1 and 4; sensilla 2–3 broad, leaf-like, resting in shallow grooves. Eyes not seen on slide-mounted specimens, but 1–2 pigment patches visible in life (<xref ref-type="fig" rid="F8">Fig. 24</xref>). Head dorsally with 8 macrochaetae (A0, A2, A3, M3, S3, S5, Pa5 and Pm3 — <xref ref-type="fig" rid="F10">Fig. 26</xref>). Seta M4 displaced laterally towards cephalic sulcus. Series S with setae S1–5; S0 absent, macrochaeta S3 displaced anteriorly, away from cephalic sulcus (cf. <xref ref-type="fig" rid="F2">Figs 5</xref>, <xref ref-type="fig" rid="F10">26</xref>). Prelabral and all labral setae smooth: setae within row A and C subequal; seta B2 shorter than B0 and B1 (<xref ref-type="fig" rid="F10">Fig. 27</xref>). Distal margin of labrum smooth, papillae absent. Apical and subapical setae of maxillary palp smooth; sublobular plate without seta-like appendages. Lateral process of labial papilla E weakly bent dorsally and not nearly reaching apex of papilla (<xref ref-type="fig" rid="F10">Fig. 28</xref>). Labial triangle setae as <underline>M1</underline>M2rEL1–2A1–5 (<xref ref-type="fig" rid="F10">Fig. 29</xref>), seta M1 ciliate, all others smooth; r short; A2 close to r, L1 close to E and distant <!--PageBreak-->from L2. Postlabium without scales, polychaetotic, uniformly covered with many large and small, weakly ciliate or smooth setae (<xref ref-type="fig" rid="F11">Fig. 30</xref>); modified setae absent. Columns ICELO ill defined due to polychaetosis. Ventral cervical setae usually 6+6.</p><fig id="F9" position="float" orientation="portrait"><label>Figure 25.</label><caption><p><italic><tp:taxon-name>Trogolaphysa jacobyi</tp:taxon-name></italic> sp. n. Fourth antennal segment showing constriction and incomplete suture (arrow).</p></caption><graphic xmlns:xlink="http://www.w3.org/1999/xlink" xlink:href="ZooKeys-323-035-g009.jpg" position="float" orientation="portrait" xlink:type="simple"/></fig><fig id="F10" position="float" orientation="portrait"><label>Figures 26–29.</label><caption><p><italic><tp:taxon-name>Trogolaphysa jacobyi</tp:taxon-name></italic> sp. n. <bold>26</bold> Head dorsal chaetotaxy <bold>27</bold> Labral setae on row B <bold>28</bold> Lateral process of labial papilla E <bold>29</bold> Labial triangle.</p></caption><graphic xmlns:xlink="http://www.w3.org/1999/xlink" xlink:href="ZooKeys-323-035-g010.jpg" position="float" orientation="portrait" xlink:type="simple"/></fig><fig id="F11" position="float" orientation="portrait"><label>Figures 30–32.</label><caption><p><italic><tp:taxon-name>Trogolaphysa jacobyi</tp:taxon-name></italic> sp. n. <bold>30</bold> Labial triangle and postlabium, open and filled circles represent ciliate and smooth setae, respectively <bold>31</bold> Thorax macrochaetae <bold>32</bold> Mesothorax, detail of inner chaetotaxy on a different individual.</p></caption><graphic xmlns:xlink="http://www.w3.org/1999/xlink" xlink:href="ZooKeys-323-035-g011.jpg" position="float" orientation="portrait" xlink:type="simple"/></fig><p><bold>Body.</bold> Mesothoracic hood not developed. Complete dorsal macrochaetae as 62/41/0244+0+9-11. Mesothorax with 1 anterior (a5) and usually 3 posterior (p1–3) macrochaetae forming an arch (<xref ref-type="fig" rid="F11">Fig. 31</xref>); some individuals with only mesothoraxic macrochaeta p2 (<xref ref-type="fig" rid="F11">Fig. 32</xref>); microchaetae m1, m2, m4, p4 and p5 present. Metathorax with 1 macro- and 5 microchaetae (<xref ref-type="fig" rid="F12">Fig. 33</xref>). First abdominal segment seta a6 absent; 4 posterior setae arranged in a single row (<xref ref-type="fig" rid="F12">Fig. 34–36</xref>). Inner bothriotrix complex of Abd. 2 with 3 fan-shaped setae, one microsensillum and macrochaeta m3; outer bothriotrix with 3 fan-shaped setae and macrochaeta m5; setae a6, m6 and p5 present. Inner bothriotrix complex of Abd. 3 with 3 fan-shaped setae, one sensillum and macrochaetae m3; external bothriotrichal complex (<xref ref-type="fig" rid="F12">Fig. 37</xref>) with 6–7 fan-shaped setae, macrochaetae am6, pm6 and p6; sensillum d2 absent. Fourth abdominal segment with 4 inner (<xref ref-type="fig" rid="F13">Fig. 38</xref>) and 9–11 outer (<xref ref-type="fig" rid="F13">Fig. 39</xref>) macrochaetae: inner macrochaetae A5, B4, and B5 large, B6 small; B5 displaced towards A6 instead of B6; (<xref ref-type="fig" rid="F13">Fig. 38</xref>). Outer <!--PageBreak-->macrochaetae D3, E2, E3, F1, and F2 large; small outer macrochaetae E4, F3, F4 and 3 others probably belonging to series Fe present. Abd. 4 anterior and medial bothriotricha with 4 and 2 fan-shaped supplementary setae, respectively (<xref ref-type="fig" rid="F13">Fig. 39</xref>). Posterior bothriotrix corresponds to D4, without associated supplementary setae. Posterior setae 6–7+6–7. Intersegmental membrane between Abd. 4–5 with 4–7 lenticular organs.</p><fig id="F12" position="float" orientation="portrait"><label>Figures 33–37.</label><caption><p><italic><tp:taxon-name>Trogolaphysa jacobyi</tp:taxon-name></italic> sp. n., open and filled circles represent macro- and microchaetae, respectively, triangles represent fan-shaped microchaetae. <bold>33</bold> Metathorax, detail of inner chaetotaxy, seta a6 present but not shown <bold>34</bold> First abdominal segment, chaetotaxy, arrow points at seta seen in a single individual <bold>35–36</bold> First abdominal segment, alternative insertions of seta m2 <bold>37</bold> Third abdominal segment, setae associate with lateral bothriotricha.</p></caption><graphic xmlns:xlink="http://www.w3.org/1999/xlink" xlink:href="ZooKeys-323-035-g012.jpg" position="float" orientation="portrait" xlink:type="simple"/></fig><fig id="F13" position="float" orientation="portrait"><label>Figures 38–43.</label><caption><p><italic><tp:taxon-name>Trogolaphysa jacobyi</tp:taxon-name></italic> sp. n., symbols as in previous plate. <bold>38</bold> Fourth abdominal segment, inner chaetotaxy <bold>39</bold> Fourth abdominal segment, outer macrochaetae <bold>40</bold> Fourth abdominal segment anterior bothriotrichal complex <bold>41</bold> Prothoracic claw complex <bold>42</bold> Metathoracic claw complex <bold>43</bold> Mucro.</p></caption><graphic xmlns:xlink="http://www.w3.org/1999/xlink" xlink:href="ZooKeys-323-035-g013.jpg" position="float" orientation="portrait" xlink:type="simple"/></fig><p><bold>Legs.</bold> Trochanteral organ with up to 25 setae. Claw complex as in <xref ref-type="fig" rid="F13">Figs 41–42</xref>. Tenent hair acuminate, longer on L1 than L3. Smooth posterior setae on metathoraxic legs as long as unguiculus. Unguis with 3 inner teeth: basal teeth small, subequal and ending on basal fourth of inner edge; unpaired tooth distinctly larger than basal <!--PageBreak-->teeth, ending near middle of inner ungual edge. Outer tooth absent on all claws; lateral teeth present only on pro- and mesothoracic legs, and ending on basal quarter of outer edge of unguis (<xref ref-type="fig" rid="F13">Fig. 41</xref>). Unguiculus basally swollen, with basal fifth of outer margin weakly serrate.</p></tp:treatment-sec><tp:treatment-sec sec-type="Ventral tube"><title>Ventral tube.</title><p>Anterior face with 2+2 distal macrochaetae; lateral and posterior setae not seen.</p><p><bold>Furcula.</bold> Dens with 2 rows of finely ciliate spines, number of spines per row unclear on all specimens examined, but inner row with at least 36 spines. Mucro elongate and slender, with 3 teeth, basal inner tooth absent (<xref ref-type="fig" rid="F13">Fig. 43</xref>): ratio mucro length/width of dens tip 2.3–2.8 (mode=2.4).</p><!--PageBreak--></tp:treatment-sec><tp:treatment-sec sec-type="Distribution"><title>Distribution.</title><p>The species is known only from caves in southern Belize</p></tp:treatment-sec><tp:treatment-sec sec-type="Remarks"><title>Remarks.</title><p><italic><tp:taxon-name>Trogolaphysa jacobyi</tp:taxon-name></italic> sp. n. is a troglobiont (<italic>sensu</italic> <xref ref-type="bibr" rid="B34">Sket 2008</xref>, <xref ref-type="bibr" rid="B6">Culver and Pipan 2009</xref>). Living specimens seem to have eye pigment (<xref ref-type="fig" rid="F8">Fig. 24</xref>), but we were unable to identify corneas on specimens examined. The only structure resembling a cornea corresponds to the EOS.</p><p>It could be argued that the constriction of the fourth antennomere places this species in <!--PageBreak--><italic><tp:taxon-name>Troglopedetes</tp:taxon-name></italic>. However, the presence of a well-developed ciliate labial seta L2, the incomplete nature of the constriction on Ant. 4, and the similarity with <italic><tp:taxon-name>Trogolaphysa belizeana</tp:taxon-name></italic> (presumably with complete, unconstricted Ant. 4, and therefore an uncontested <italic><tp:taxon-name>Trogolaphysa</tp:taxon-name></italic>) suggest that <italic><tp:taxon-name>Trogolaphysa jacobyi</tp:taxon-name></italic> sp. n. should be retained in <italic><tp:taxon-name>Trogolaphysa</tp:taxon-name></italic>. Additionally, the fact that all other <italic><tp:taxon-name>Troglopedetes</tp:taxon-name></italic> species are restricted to the Old World have prompted us to retain the new species in <italic><tp:taxon-name>Trogolaphysa</tp:taxon-name></italic>.</p></tp:treatment-sec><tp:treatment-sec sec-type="Etymology"><title>Etymology.</title><p>This species is dedicated to JoAnn Jacoby, the junior author’s wife, in gratitude for her enthusiasm and assistance in the planning and execution of field-work in the caves of Belize and in many earlier excursions.</p><!--PageBreak--></tp:treatment-sec><tp:treatment-sec sec-type="Habitat"><title>Habitat.</title><p>This species is a troglobiont, and all 5 collections (11 individuals) were taken in the dark zone (0 lux) on the floor (<xref ref-type="fig" rid="F14">Fig. 44</xref>), often (80% of collections) in wet conditions associated with flowstone or calcite and drip pools, sometimes with scattered cricket droppings.</p><fig id="F14" position="float" orientation="portrait"><label>Figure 44.</label><caption><p>Type locality for <italic><tp:taxon-name>Trogolaphysa jacobyi</tp:taxon-name></italic> sp. n. in the dark zone of Yok Balum. Photo courtesy of MES.</p></caption><graphic xmlns:xlink="http://www.w3.org/1999/xlink" xlink:href="ZooKeys-323-035-g014.jpg" position="float" orientation="portrait" xlink:type="simple"/></fig></tp:treatment-sec><tp:treatment-sec><!--Section generated to contain objects referenced in tp:taxon-treatment.--><fig id="F15" position="float" orientation="portrait"><label>Figures 45–49.</label><caption><p><italic><tp:taxon-name>Trogolaphysa belizeana</tp:taxon-name></italic> <bold>45</bold> Labial triangle <bold>46</bold> Postlabial chaetotaxy <bold>47</bold> Chaetotaxy of second abdominal segment <bold>48</bold> Chaetotaxy of third abdominal segment <bold>49</bold> Complete chaetotaxy of fourth abdominal segment, x represent sensilla-like setae.</p></caption><graphic xmlns:xlink="http://www.w3.org/1999/xlink" xlink:href="ZooKeys-323-035-g015.jpg" position="float" orientation="portrait" xlink:type="simple"/></fig><fig id="F2" position="float" orientation="portrait"><label>Figures 2–10.</label><caption><p><italic><tp:taxon-name>Trogolaphysa giordanoae</tp:taxon-name></italic> sp. n., circles are macrochaetae, filled circles are ciliate microchaetae<bold>2</bold> Antennal segment 4, subapical sensillum <bold>3</bold> Antennal segment 3, sense organ <bold>4</bold> Eyepatch and associated setae, <bold>5</bold> Head dorsal chaetotaxy, line represents dorsal sulcus <bold>6</bold> Prelabral seta <bold>7</bold> Labral row B setae <bold>8</bold> Distal margin of labrum <bold>9</bold> Labial papilla E <bold>10</bold> Posterior setae of labial triangle.</p></caption><graphic xmlns:xlink="http://www.w3.org/1999/xlink" xlink:href="ZooKeys-323-035-g002.jpg" position="float" orientation="portrait" xlink:type="simple"/></fig></tp:treatment-sec><ref-list><ref id="B34"><mixed-citation xmlns:xlink="http://www.w3.org/1999/xlink" xlink:type="simple"><person-group><name name-style="western"><surname>Sket</surname><given-names>B</given-names></name></person-group> (<year>2008</year>) <article-title>Can we agree on ecological classifications of subterranean animals?</article-title><source>Journal of Natural History</source><volume>42</volume>(<issue>21–22</issue>): <fpage>1549</fpage>–<lpage>1563</lpage>. doi: <ext-link ext-link-type="uri" xlink:href="http://dx.doi.org/10.1080/00222930801995762" xlink:type="simple">10.1080/00222930801995762</ext-link></mixed-citation></ref><ref id="B6"><mixed-citation xmlns:xlink="http://www.w3.org/1999/xlink" xlink:type="simple"><person-group><name name-style="western"><surname>Culver</surname><given-names>DC</given-names></name><name name-style="western"><surname>Pipan</surname><given-names>T</given-names></name></person-group> (<year>2009</year>) <article-title>The biology of caves and other subterranean habitats.</article-title><publisher-name>Oxford University Press</publisher-name>, <lpage>254</lpage> pp.</mixed-citation></ref></ref-list></tp:taxon-treatment>
