# Supplementary material for: The dorsal chaetotaxy of Trogolaphysa (Collembola, Paronellidae), with descriptions of two new species from caves in Belize
Source: Zookeys. 2013 Aug 13;(323):35–74. doi: 10.3897/zookeys.323.4950 (PMC3760292; doi:10.3897/zookeys.323.4950)
Supplement: XML Treatment for Trogolaphysa belizeana [file zookeys.323.4950-treatment4.xml]

<!DOCTYPE tp:taxon-treatment
  PUBLIC "-//TaxonX//DTD Taxonomic Treatment Publishing DTD v0 20100105//EN" "tax-treatment-NSO.dtd">
<tp:taxon-treatment xmlns:tp="http://www.plazi.org/taxpub"><tp:treatment-meta><mixed-citation publication-type="journal"><person-group><name><surname>Soto-Adames</surname><given-names>Felipe N.</given-names></name><name><surname>Taylor</surname><given-names>Steven J.</given-names></name></person-group><article-title>The dorsal chaetotaxy of <italic>Trogolaphysa</italic> (Collembola, Paronellidae), with descriptions of two new species from caves in Belize</article-title><source>Zookeys</source><day>13</day><month>8</month><year>2013</year><volume>2013</volume><issue>323</issue><fpage>35</fpage><lpage>74</lpage><pub-id pub-id-type="doi">10.3897/zookeys.323.4950</pub-id></mixed-citation></tp:treatment-meta><tp:nomenclature><tp:taxon-name>
                        <tp:taxon-name-part taxon-name-part-type="genus">Trogolaphysa</tp:taxon-name-part>
                        <tp:taxon-name-part taxon-name-part-type="species">belizeana</tp:taxon-name-part>
                        <object-id xmlns:xlink="http://www.w3.org/1999/xlink" xlink:type="simple">http://species-id.net/wiki/Trogolaphysa_belizeana</object-id>
                    </tp:taxon-name><tp:taxon-authority>Palacios-Vargas &amp; Thibaud, 1997</tp:taxon-authority><xref ref-type="fig" rid="F15">Figs 45</xref><xref ref-type="fig" rid="F16">–52</xref></tp:nomenclature><tp:treatment-sec sec-type="Material examined"><title>Material examined.</title><p>Two paratypes; Belize: Cayo District, Actun Chapal cave, 7 km SE of Benque Viejo del Carmen, 10.XII.1992, W.R. Elliott.</p><p>Additions to the original description.</p><p><bold>Head.</bold> Dorsal chaetotaxy of the head identical to that of <italic><tp:taxon-name>Trogolaphysa jacobyi</tp:taxon-name></italic> sp. n., with macrochaetae A0, A2, A3, M3, S3, S5, Pa5 and Pm3. Labral margin smooth. Sublobular plate of outer maxillary lobe without setae-like appendages. Labial papilla E with lateral appendage reaching tip of papilla; 5 proximal smooth labial setae present, seta z (<xref ref-type="bibr" rid="B36">Soto-Adames 2010</xref>) longest. Labial triangle formula as <underline>M1</underline>M2rEL1L2A1-5 (<xref ref-type="fig" rid="F15">Fig. 45</xref>): M1 ciliate, shorter but thicker than M2; r short, stout, apically acuminate; A2 close to r. Postlabium with few scales; columns ICEL with 7732 setae (<xref ref-type="fig" rid="F15">Fig. 46</xref>); seta L2 shortest; ventral cervical setae 6+6.</p><fig id="F15" position="float" orientation="portrait"><label>Figures 45–49.</label><caption><p><italic><tp:taxon-name>Trogolaphysa belizeana</tp:taxon-name></italic> <bold>45</bold> Labial triangle <bold>46</bold> Postlabial chaetotaxy <bold>47</bold> Chaetotaxy of second abdominal segment <bold>48</bold> Chaetotaxy of third abdominal segment <bold>49</bold> Complete chaetotaxy of fourth abdominal segment, x represent sensilla-like setae.</p></caption><graphic xmlns:xlink="http://www.w3.org/1999/xlink" xlink:href="ZooKeys-323-035-g015.jpg" position="float" orientation="portrait" xlink:type="simple"/></fig><p><bold>Body.</bold> Dorsal macrochaeta formula as 62/3–43/0343+0+11. Mesothorax with macrochaetae p2, p3 and a5, and microchaetae m4 and p5 clearly visible; setae p1, <!--PageBreak-->m2 and p6 obscured. Metathorax with 3 macro- and 1 microchaetae arranged as in <!--PageBreak--><!--PageBreak--><italic><tp:taxon-name>Trogolaphysa giordanoae</tp:taxon-name></italic> sp. n. (<xref ref-type="fig" rid="F3">Fig. 13</xref>). Abd. 1 with at least three inner microchaetae, apparently without a6, but lateral field of segment not clearly visible. Abd. 2 chaetotaxy normal (<xref ref-type="fig" rid="F15">Fig. 47</xref>): with bothriotricha m2 and a5, sensillum as, macrochaetae m3 and m5, setae a6, m6 and p5, and fan-shaped supplementary setae around bothriotrichal complexes. Abd. 3 (<xref ref-type="fig" rid="F15">Fig. 48</xref>) with insertion of bothriotricha m2, a5 and m5, macrochaetae m3, a7, pm6 and p6, and sensillum d2 normally placed. Chaetotaxy of Abd. 4 as in <xref ref-type="fig" rid="F15">Fig. 49</xref>: inner macrochaetae A4, A5, B5 and B6 present, B6 smallest; outer macrochaetae T7, D3, E2, E3, E4, F1, F2, F3, F4, one member of series Fe and one posterior setae of unclear homology present; relative position of bothriotricha normal; microchaeta B4 absent, microchaeta Te1 present. Posterior setae 7+7. Intersegmental membrane between Abd. 4–5 with at least 4 lenticular organs, actual number of organs unclear due to folding of membrane.</p><p><bold>Legs.</bold> Claw complex of pro- and metathoracic legs as in <xref ref-type="fig" rid="F16">Figs 50–51</xref>. Tenent hair acuminate. Outer and lateral unguis teeth small, inconspicuous; inner paired teeth with one tooth slightly, but clearly larger, unpaired teeth absent. Unguiculus lanceolate.</p><fig id="F16" position="float" orientation="portrait"><label>Figures 50–52.</label><caption><p><italic><tp:taxon-name>Trogolaphysa belizeana</tp:taxon-name></italic> (<bold>50</bold>, <bold>51</bold>) and <italic><tp:taxon-name>Trogolaphysa jataca</tp:taxon-name></italic> (<bold>52</bold>) <bold>50</bold> Prothoracic claw <bold>51</bold> Metathoracic claw <bold>52</bold> Dorsal chaetotaxy of head.</p></caption><graphic xmlns:xlink="http://www.w3.org/1999/xlink" xlink:href="ZooKeys-323-035-g016.jpg" position="float" orientation="portrait" xlink:type="simple"/></fig><p><bold>Ventral tube.</bold> With 2+2 distal macrochaetae on anterior face.</p></tp:treatment-sec><tp:treatment-sec sec-type="Remarks"><title>Remarks.</title><p>The paratypes examined differ from the original description of the species in having labial seta L2 smooth instead of ciliate, in having only 2 posterior mesothoraxic macrochaetae, in the claws having lateral teeth and in the number of bothriotricha on Abd. 2 and Abd. 4.</p><p>Variation in the number of mesothoraxic macrochaetae is also seen in <italic><tp:taxon-name>Trogolaphysa jacobyi</tp:taxon-name></italic> sp. n and may be related to post-embryonic development. The chaetotaxy of Abd. 2 in fig. 12 of <xref ref-type="bibr" rid="B31">Palacios-Vargas and Thibaud (1997)</xref> suggests a composite of the chaetotaxy of Abd. 2 and 3, whereas the bothriotrichal complex of Abd. 4 shown in <xref ref-type="bibr" rid="B31">Palacios-Vargas and Thibaud (1997</xref>, fig. 13) seems based on an aberrant specimen.</p></tp:treatment-sec><tp:treatment-sec><!--Section generated to contain objects referenced in tp:taxon-treatment.--><fig id="F3" position="float" orientation="portrait"><label>Figures 11–13.</label><caption><p><italic><tp:taxon-name>Trogolaphysa giordanoae</tp:taxon-name></italic> sp. n. <bold>11</bold> Postlabium, circles are ciliate setae, filled circles are smooth setae, arrows point at ventral cervical setae <bold>12</bold> Mesothorax, dorsal chaetotaxy, circles are macrochaetae, filled circles are microchaetae <bold>13</bold> Metathorax, dorsal chaetotaxy, circles are macrochaetae, filled circles are microchaetae, seta a6 present but not shown.</p></caption><graphic xmlns:xlink="http://www.w3.org/1999/xlink" xlink:href="ZooKeys-323-035-g003.jpg" position="float" orientation="portrait" xlink:type="simple"/></fig></tp:treatment-sec><ref-list><ref id="B36"><mixed-citation xmlns:xlink="http://www.w3.org/1999/xlink" xlink:type="simple"><person-group><name name-style="western"><surname>Soto-Adames</surname><given-names>FN</given-names></name></person-group> (<year>2010</year>) <article-title>Two new species and descriptive notes for five <italic>Pseudosinella</italic> species (Hexapoda: Collembola: Entomobryidae) from West Virginian (USA) Caves.</article-title><source>Zootaxa</source><volume>2331</volume>: <fpage>1</fpage>-<lpage>34</lpage>.</mixed-citation></ref><ref id="B31"><mixed-citation xmlns:xlink="http://www.w3.org/1999/xlink" xlink:type="simple"><person-group><name name-style="western"><surname>Palacios-Vargas</surname><given-names>JG</given-names></name><name name-style="western"><surname>Thibaud</surname><given-names>J-M</given-names></name></person-group> (<year>1997</year>) <article-title>New cave Collembola from Mexico and Belize.</article-title><source>Southwestern Entomologist</source><volume>22</volume>(<issue>3</issue>): <fpage>323</fpage>-<lpage>329</lpage>.</mixed-citation></ref></ref-list></tp:taxon-treatment>
