# Supplementary material for: The dorsal chaetotaxy of Trogolaphysa (Collembola, Paronellidae), with descriptions of two new species from caves in Belize
Source: Zookeys. 2013 Aug 13;(323):35–74. doi: 10.3897/zookeys.323.4950 (PMC3760292; doi:10.3897/zookeys.323.4950)
Supplement: XML Treatment for Trogolaphysa jataca [file zookeys.323.4950-treatment5.xml]

<!DOCTYPE tp:taxon-treatment
  PUBLIC "-//TaxonX//DTD Taxonomic Treatment Publishing DTD v0 20100105//EN" "tax-treatment-NSO.dtd">
<tp:taxon-treatment xmlns:tp="http://www.plazi.org/taxpub"><tp:treatment-meta><mixed-citation publication-type="journal"><person-group><name><surname>Soto-Adames</surname><given-names>Felipe N.</given-names></name><name><surname>Taylor</surname><given-names>Steven J.</given-names></name></person-group><article-title>The dorsal chaetotaxy of <italic>Trogolaphysa</italic> (Collembola, Paronellidae), with descriptions of two new species from caves in Belize</article-title><source>Zookeys</source><day>13</day><month>8</month><year>2013</year><volume>2013</volume><issue>323</issue><fpage>35</fpage><lpage>74</lpage><pub-id pub-id-type="doi">10.3897/zookeys.323.4950</pub-id></mixed-citation></tp:treatment-meta><tp:nomenclature><tp:taxon-name>
                        <tp:taxon-name-part taxon-name-part-type="genus">Trogolaphysa</tp:taxon-name-part>
                        <tp:taxon-name-part taxon-name-part-type="species">jataca</tp:taxon-name-part>
                        <object-id xmlns:xlink="http://www.w3.org/1999/xlink" xlink:type="simple">http://species-id.net/wiki/Trogolaphysa_jataca</object-id>
                    </tp:taxon-name><tp:taxon-authority>(Wray, 1953)</tp:taxon-authority><xref ref-type="fig" rid="F17">Fig. 53–55</xref></tp:nomenclature><tp:treatment-sec sec-type="Material examined"><title>Material examined.</title><p>Puerto Rico: Isabela, Guajataca Commonwealth Forest, Rd. 446, <named-content xmlns:xlink="http://www.w3.org/1999/xlink" content-type="dwc:verbatimCoordinates" xlink:type="simple">18.41263°N, 66.96887°W</named-content>, top of mogote at crossroad between trails 6, 25 &amp; 26, leaf litter, 15.V.2009, F. Soto (2 specimens); Cayey, Rd. 4471, Km 4.1, leaf litter, 18.VI.1998, F. Soto (1 specimen); Mayagüez, University of Puerto Rico, secondary forest east of Biology Building, <named-content xmlns:xlink="http://www.w3.org/1999/xlink" content-type="dwc:verbatimCoordinates" xlink:type="simple">18.21350°N, 67.13774°W</named-content>, royal palm (<italic><tp:taxon-name>Roystonea borinquena</tp:taxon-name></italic> O.F. Cook) leaf litter, III.2009, M. Ospina (3 specimens).</p><p>Additions to the original description.</p><p><bold>Head.</bold> Dorsal chaetotaxy as in <xref ref-type="fig" rid="F16">Fig. 52</xref>: macrochaetae A0, A2, M3, S3, S5, Pa5 and Pm3 present; 1+1 microchaetae inserted near A1. Postlabium with all setae ciliate; columns ICELO with 41232; posterior setae on column I detached from anterior group.</p><p><bold>Body.</bold> Mesothorax (<xref ref-type="fig" rid="F17">Fig. 53</xref>) with one anterior (a5) and six posterior macrochaeta; microchaetae m2, m4, p5 and p6 present; microchaetae p1 and p2 absent. Metathorax with 4 inner microchaetae, as in <!--PageBreak--><!--PageBreak--><italic><tp:taxon-name>Trogolaphysa riopedrensis</tp:taxon-name></italic> (<xref ref-type="fig" rid="F18">Fig. 58</xref>). Abd. 1 with 4 posterior setae; seta a6 absent. Abd. 2 and 3 as in <italic><tp:taxon-name>Trogolaphysa giordanoae</tp:taxon-name></italic> sp. n. (<xref ref-type="fig" rid="F4">Figs 15, 16</xref>); Abd. 2 seta p5 fusiform, with enlarged socket (<xref ref-type="fig" rid="F17">Fig. 54</xref>). Abd. 4 as in <xref ref-type="fig" rid="F17">Fig. 55</xref>: inner macrochaetae A4, A5, B5 and B6 present; macrochaetae Te2, D3, E2, E3, F1–3 present; 4 other lateral and posterior small macrochaetae present. Posterior setae 13–14+13–14. Intersegmental membrane between Abd. 4–5 with 4 lenticular organs.</p><fig id="F17" position="float" orientation="portrait"><label>Figures 53–55.</label><caption><p><italic><tp:taxon-name>Trogolaphysa jataca</tp:taxon-name></italic> <bold>53</bold> Mesothorax chaetotaxy <bold>54</bold> Second abdominal segment seta p5 <bold>55</bold> Complete chaetotaxy of fourth abdominal segment.</p></caption><graphic xmlns:xlink="http://www.w3.org/1999/xlink" xlink:href="ZooKeys-323-035-g017.jpg" position="float" orientation="portrait" xlink:type="simple"/></fig><p><bold>Ventral tube.</bold> Anterior face with 3+3 distal macrochaetae; smaller individuals with 2+2 macrochaetae.</p></tp:treatment-sec><tp:treatment-sec><!--Section generated to contain objects referenced in tp:taxon-treatment.--><fig id="F16" position="float" orientation="portrait"><label>Figures 50–52.</label><caption><p><italic><tp:taxon-name>Trogolaphysa belizeana</tp:taxon-name></italic> (<bold>50</bold>, <bold>51</bold>) and <italic><tp:taxon-name>Trogolaphysa jataca</tp:taxon-name></italic> (<bold>52</bold>) <bold>50</bold> Prothoracic claw <bold>51</bold> Metathoracic claw <bold>52</bold> Dorsal chaetotaxy of head.</p></caption><graphic xmlns:xlink="http://www.w3.org/1999/xlink" xlink:href="ZooKeys-323-035-g016.jpg" position="float" orientation="portrait" xlink:type="simple"/></fig><fig id="F18" position="float" orientation="portrait"><label>Figures 56–58.</label><caption><p><italic><tp:taxon-name>Trogolaphysa geminata</tp:taxon-name></italic> (<bold>56</bold>) and <italic><tp:taxon-name>Trogolaphysa riopedrensis</tp:taxon-name></italic> (<bold>57, 58</bold>) <bold>56</bold> Head dorsal chaetotaxy <bold>57</bold> Head dorsal chaetotaxy <bold>58</bold> Metathorax chaetotaxy.</p></caption><graphic xmlns:xlink="http://www.w3.org/1999/xlink" xlink:href="ZooKeys-323-035-g018.jpg" position="float" orientation="portrait" xlink:type="simple"/></fig><fig id="F4" position="float" orientation="portrait"><label>Figures 14–16.</label><caption><p><italic><tp:taxon-name>Trogolaphysa giordanoae</tp:taxon-name></italic> sp. n. Dorsal chaetotaxy of abdominal segments 1–3, triangles are fan-shaped setae, circles are macrochaetae, filled are circles ciliate microchaeta<bold>14</bold> First abdominal segment <bold>15</bold> Second abdominal segment <bold>16</bold> Third abdominal segment.</p></caption><graphic xmlns:xlink="http://www.w3.org/1999/xlink" xlink:href="ZooKeys-323-035-g004.jpg" position="float" orientation="portrait" xlink:type="simple"/></fig></tp:treatment-sec></tp:taxon-treatment>
