# Supplementary material for: The dorsal chaetotaxy of Trogolaphysa (Collembola, Paronellidae), with descriptions of two new species from caves in Belize
Source: Zookeys. 2013 Aug 13;(323):35–74. doi: 10.3897/zookeys.323.4950 (PMC3760292; doi:10.3897/zookeys.323.4950)
Supplement: XML Treatment for Trogolaphysa riopedrensis [file zookeys.323.4950-treatment7.xml]

<!DOCTYPE tp:taxon-treatment
  PUBLIC "-//TaxonX//DTD Taxonomic Treatment Publishing DTD v0 20100105//EN" "tax-treatment-NSO.dtd">
<tp:taxon-treatment xmlns:tp="http://www.plazi.org/taxpub"><tp:treatment-meta><mixed-citation publication-type="journal"><person-group><name><surname>Soto-Adames</surname><given-names>Felipe N.</given-names></name><name><surname>Taylor</surname><given-names>Steven J.</given-names></name></person-group><article-title>The dorsal chaetotaxy of <italic>Trogolaphysa</italic> (Collembola, Paronellidae), with descriptions of two new species from caves in Belize</article-title><source>Zookeys</source><day>13</day><month>8</month><year>2013</year><volume>2013</volume><issue>323</issue><fpage>35</fpage><lpage>74</lpage><pub-id pub-id-type="doi">10.3897/zookeys.323.4950</pub-id></mixed-citation></tp:treatment-meta><tp:nomenclature><tp:taxon-name>
                        <tp:taxon-name-part taxon-name-part-type="genus">Trogolaphysa</tp:taxon-name-part>
                        <tp:taxon-name-part taxon-name-part-type="species">riopedrensis</tp:taxon-name-part>
                        <object-id xmlns:xlink="http://www.w3.org/1999/xlink" xlink:type="simple">http://species-id.net/wiki/Trogolaphysa_riopedrensis</object-id>
                    </tp:taxon-name><tp:taxon-authority>(Mari Mutt, 1988)</tp:taxon-authority><xref ref-type="fig" rid="F18">Fig. 57</xref><xref ref-type="fig" rid="F19">–60</xref></tp:nomenclature><tp:treatment-sec sec-type="Material examined"><title>Material examined.</title><p>Puerto Rico, Aguadilla, Caimital Alto, Villa Grajales, <named-content xmlns:xlink="http://www.w3.org/1999/xlink" content-type="dwc:verbatimCoordinates" xlink:type="simple">18.44058°N, 67.11840°W</named-content>, moist mown lawn, 9.VII.1999, F. Soto (1 specimen); USA Virgin Islands, St. Thomas, <named-content xmlns:xlink="http://www.w3.org/1999/xlink" content-type="dwc:verbatimCoordinates" xlink:type="simple">18.35348°N, 64.93520°W</named-content>, wet leaf litter, patch of forest along Rd. 33 near intersection with Rd. 40, 28.VI.2000, F. Soto (1 specimen).</p><p>Additions to the original description.</p><p><bold>Head.</bold> Dorsal chaetotaxy as in <xref ref-type="fig" rid="F18">Fig. 57</xref>: macrochaetae A0, (A2), A3, S3, S5, Pa5 and Pm3 present. Postlabium with all setae ciliate; columns ICELO with 41232; posterior setae on column C detached from anterior group.</p><p><bold>Body.</bold> Mesothorax as in <!--PageBreak--><italic><tp:taxon-name>Trogolaphysa jataca</tp:taxon-name></italic> (<xref ref-type="fig" rid="F17">Fig. 53</xref>). Metathorax as in (<xref ref-type="fig" rid="F18">Fig. 58</xref>). Abd. 1 with 1 anterior (a6) and 4 posterior setae (<xref ref-type="fig" rid="F19">Fig. 59</xref>). Abd. 2 and 3 as in <italic><tp:taxon-name>Trogolaphysa giordanoae</tp:taxon-name></italic> sp. n. (<xref ref-type="fig" rid="F4">Figs 15, 16</xref>). Abd. 4 as in <xref ref-type="fig" rid="F19">Fig. 60</xref>: inner macrochaetae A4, A5, B4, B5 and B6 present; outer macrochaetae D3, E2, E3, F1, F2, F3, Fe3 present; at least one other outer macrochaeta present. Posterior setae 17+17. Intersegmental membrane between Abd. 4–5 with 4–6 lenticular organs (<xref ref-type="fig" rid="F19">Fig. 60</xref>).</p><p><bold>Ventral tube.</bold> Anterior face with 4+4 distal macrochaetae.</p><p><bold>Remarks</bold>: The individual from St. Thomas lacks head macrochaetae A2. In the individual from Aguadilla the dorsal and outer teeth of the unguis end on the basal fourth of the claw instead of the distal half.</p><!--PageBreak--><!--PageBreak--></tp:treatment-sec><tp:treatment-sec><!--Section generated to contain objects referenced in tp:taxon-treatment.--><fig id="F18" position="float" orientation="portrait"><label>Figures 56–58.</label><caption><p><italic><tp:taxon-name>Trogolaphysa geminata</tp:taxon-name></italic> (<bold>56</bold>) and <italic><tp:taxon-name>Trogolaphysa riopedrensis</tp:taxon-name></italic> (<bold>57, 58</bold>) <bold>56</bold> Head dorsal chaetotaxy <bold>57</bold> Head dorsal chaetotaxy <bold>58</bold> Metathorax chaetotaxy.</p></caption><graphic xmlns:xlink="http://www.w3.org/1999/xlink" xlink:href="ZooKeys-323-035-g018.jpg" position="float" orientation="portrait" xlink:type="simple"/></fig><fig id="F19" position="float" orientation="portrait"><label>Figures 59, 60.</label><caption><p><italic><tp:taxon-name>Trogolaphysa riopedrensis</tp:taxon-name></italic> <bold>59</bold> Chaetotaxy of first abdominal segment <bold>60</bold> Complete chaetotaxy of fourth abdominal segment, arrows identify the lenticular organs.</p></caption><graphic xmlns:xlink="http://www.w3.org/1999/xlink" xlink:href="ZooKeys-323-035-g019.jpg" position="float" orientation="portrait" xlink:type="simple"/></fig><fig id="F17" position="float" orientation="portrait"><label>Figures 53–55.</label><caption><p><italic><tp:taxon-name>Trogolaphysa jataca</tp:taxon-name></italic> <bold>53</bold> Mesothorax chaetotaxy <bold>54</bold> Second abdominal segment seta p5 <bold>55</bold> Complete chaetotaxy of fourth abdominal segment.</p></caption><graphic xmlns:xlink="http://www.w3.org/1999/xlink" xlink:href="ZooKeys-323-035-g017.jpg" position="float" orientation="portrait" xlink:type="simple"/></fig><fig id="F4" position="float" orientation="portrait"><label>Figures 14–16.</label><caption><p><italic><tp:taxon-name>Trogolaphysa giordanoae</tp:taxon-name></italic> sp. n. Dorsal chaetotaxy of abdominal segments 1–3, triangles are fan-shaped setae, circles are macrochaetae, filled are circles ciliate microchaeta<bold>14</bold> First abdominal segment <bold>15</bold> Second abdominal segment <bold>16</bold> Third abdominal segment.</p></caption><graphic xmlns:xlink="http://www.w3.org/1999/xlink" xlink:href="ZooKeys-323-035-g004.jpg" position="float" orientation="portrait" xlink:type="simple"/></fig></tp:treatment-sec></tp:taxon-treatment>
